# Supplementary material for: Reciprocal Symbiont Sharing in the Lodging Mutualism between Walking Corals and Sipunculans
Source: PLoS One. 2017 Jan 10;12(1):e0169825. doi: 10.1371/journal.pone.0169825 (PMC5224867; doi:10.1371/journal.pone.0169825)
Supplement: S2 Appendix — (XLSX) [file pone.0169825.s002.xlsx]

## Sheet: Sheet1
Heterocyathus aequicostatus
sample number	corallum size (mm)
	length	width	height
Hc1	6	6	4
Hc2	6	5	4
Hc3	7	5	4
Hc4	7	6	4
Hc5	5	4	3
Hc6	5	4	2
Hc7	5	4	3
Hc8	7	6	4
Hc9	5	5	3
Hc10	5	4	3
Hc11	7	6	4
Hc12	6	5	3
Hc13	6	5	3
Hc14	5	5	3
Hc15	5	5	3
Hc16	4	3	2
Hc17	7	5	4
Hc18	6	6	4
Hc19	5	4	3
Hc20	4	3	2
Hc21	4	4	2
Hc22	3	3	2
Hc23	6	5	4
Hc24	6	6	4
Hc25	7	7	5
Hc26	7	6	4
Hc27	5	5	4
Hc28	5	5	3
Hc29	6	4	3
Hc30	5	5	4
Hc31	6	5	3
Hc32	5	5	3
Hc33	5	5	3
Hc34	5	5	4
Hc35	5	5	3
Hc36	4	4	3
Hc37	5	4	2
Hc38	7	5	3
Hc39	5	5	2
Hc40	4	4	3
Heteropsammia cochlea
sample number	corallum size (mm)
	length	width	height
Hp1	13	11	11
Hp2	17	16	17
Hp3	17	14	13
Hp4	15	11	12
Hp5	16	15	12
Hp6	10	9	6
Hp7	18	15	14
Hp8	7	7	5
Hp9	11	10	8
Hp10	14	13	10
Hp11	8	7	5
Hp12	15	13	13
Hp13	19	16	15
Hp14	9	8	6
Hp15	10	8	7
Hp16	10	9	7
Hp17	10	8	8
Hp18	8	7	5
Hp19	6	5	4
Hp20	4	4	3
Hp21	9	8	5
Hp22	6	5	4
Hp23	7	7	5
Hp24	4	4	3
Hp25	8	6	4
Hp26	5	4	3
Hp27	6	5	4
Hp28	4	4	3
Hp29	7	7	4
Hp30	7	6	5
Hp31	7	6	3
Hp32	6	5	3
Hp33	7	6	5
Hp34	15	14	12
Hp35	10	9	7
Hp36	7	7	5
Hp37	8	8	6
Hp38	15	11	9
Hp39	11	9	8
Hp40	8	8	5
Hp41	10	9	7
Hp42	9	8	6
Hp43	7	7	5
Hp44	8	7	4
Hp45	8	7	5
Hp46	8	7	5
Hp47	9	8	5
Hp48	4	4	3
Hp49	4	4	3
Hp50	13	10	11
Hp51	4	4	2
Hp52	4	4	3
Hp53	5	4	3
Hp54	8	7	5
Hp55	8	7	5
Hp56	9	8	4
Hp57	8	8	5
Hp58	8	8	6
Hp59	5	4	3
Hp60	5	5	3
Hp61	5	4	3
Hp62	5	5	3
Hp63	5	5	4
Hp64	5	5	4
Hp65	14	10	10
Hp66	18	15	13
Hp67	14	13	11
Hp68	13	12	10
Hp69	12	11	9
Hp70	9	9	6
Hp71	10	9	5
Hp72	8	7	5
Hp73	9	7	4
Hp74	8	8	5
Hp75	8	8	6
Hp76	8	8	5
Hp77	8	8	5
Hp78	10	9	8
Hp79	8	8	6
Hp80	13	13	9
Hp81	14	12	10
Hp82	10	8	6
Hp83	10	9	7
Hp84	11	9	8
Hp85	8	8	4
Hp86	8	6	5
Hp87	8	7	5
Hp88	12	11	8
Hp89	11	10	8
Hp90	12	11	9
Hp91	8	7	5
Hp92	7	7	5
Hp93	8	7	5
Hp94	8	8	5
Hp95	7	6	4
Hp96	7	7	4
Hp97	7	6	4
Hp98	6	6	5
Hp99	8	7	5
Hp100	6	6	4
Hp101	7	6	4
Hp102	7	6	4
Hp103	9	8	5
Hp104	9	8	5
Hp105	7	7	5
Hp106	7	6	5
Hp107	7	6	4
Hp108	5	4	3
Hp109	6	6	3
Hp110	5	4	3
Hp111	4	4	3
Hp112	5	4	3
Hp113	6	5	3
Hp114	8	7	5
Hp115	7	6	4
Hp116	17	15	15
Hp117	13	11	11
Hp118	12	10	10
Hp119	10	9	6
Hp120	9	7	5
Hp121	10	8	6
Hp122	11	9	7
Hp123	10	8	5
Hp124	11	10	7
Hp125	9	8	5
Hp126	10	8	5
Hp127	8	8	4
Hp128	8	7	5
Hp129	7	6	4
Hp130	16	14	10
Hp131	6	6	3
Hp132	5	4	3
Hp133	7	6	4
Hp134	7	6	5
Hp135	6	5	4
Hp136	9	8	6
Hp137	9	8	5
Hp138	9	8	6
Hp139	7	6	5
Hp140	9	7	5
Hp141	7	6	4
Hp142	7	7	5
Hp143	7	6	5
Hp144	8	8	5
Hp145	5	5	4
Hp146	5	4	3
Hp147	6	6	4
Hp148	5	4	3
Hp149	8	8	5
Hp150	7	6	4
Hp151	7	6	4
Hp152	7	6	4
Hp153	7	7	5
Hp154	7	6	4
Hp155	5	4	3
Hp156	5	5	3
Hp157	5	5	3
Hp158	5	4	3
Hp159	8	7	5
Hp160	8	7	5
Hp161	8	6	4
Hp162	7	6	4
Hp163	6	6	4
Hp164	6	4	3
Hp165	6	5	3
Hp166	6	6	4
Hp167	7	6	4
Hp168	6	5	3
Hp169	6	6	3
Hp170	5	5	3
Hp171	5	5	3
Hp172	6	6	4
Hp173	5	4	3
Hp174	6	6	5
Hp175	6	5	3
Hp176	7	4	3
Hp177	5	5	3
Hp178	8	8	5
Hp179	7	7	5
Hp180	7	6	5
Hp181	8	7	5
Hp182	7	7	4
Hp183	9	8	6
Hp184	9	9	8
Hp185	8	8	5
Hp186	8	8	3
Hp187	10	9	6
Hp188	7	6	4
Hp189	6	5	3
Hp190	5	5	3
Hp191	6	5	3
Hp192	7	6	4
Hp193	6	6	4
Hp194	6	6	5
Hp195	6	5	4
Hp196	7	6	4
Hp197	6	6	3
Hp198	6	6	4
Hp199	8	8	6
Hp200	8	8	4
Hp201	7	6	5
Hp202	7	6	3
Hp203	6	5	3
Hp204	6	5	4
Hp205	6	5	4
Hp206	6	5	4
Hp207	7	5	4
Hp208	5	5	3
Hp209	6	5	4
Hp210	6	5	3
Hp211	5	5	3
Hp212	6	5	3
Hp213	5	4	3
Hp214	5	5	4
Hp215	6	6	4
Hp216	5	4	3
Hp217	5	4	3
Hp218	5	4	3
Hp219	5	4	3
Hp220	6	5	3
Hp221	5	5	3
Hp222	6	6	3
Hp223	6	5	4
Hp224	4	4	3
Hp225	5	5	4
Hp226	6	5	3
Hp227	5	5	3
Hp228	6	5	4
Hp229	5	4	3
Hp230	4	4	3
Hp231	4	4	3
Hp232	5	5	3
Hp233	5	5	3
Hp234	6	5	3
Hp235	5	4	3
Hp236	5	4	3
Hp237	5	4	3
Hp238	4	4	3
Hp239	4	3	2
Hp240	5	5	3
Hp241	5	4	3
Hp242	4	4	2
Hp243	5	5	2
Hp244	4	4	3
Hp245	12	12	10
Hp246	15	12	12
Hp247	15	15	12
Hp248	17	14	12
Hp249	13	11	11
Hp250	9	7	6
Hp251	7	7	5
Hp252	8	7	6
Hp253	7	6	4
Hp254	8	6	5
Hp255	7	6	5
Hp256	6	6	4
Hp257	7	6	5
Hp258	7	6	4
Hp259	7	7	4
Hp260	6	6	4
Hp261	5	5	3
Hp262	8	7	5
Hp263	8	8	5
Hp264	14	11	10
Hp265	10	10	7
Hp266	9	9	6
Hp267	13	12	10
Hp268	10	9	6
Hp269	9	9	6
Hp270	8	7	5
Hp271	7	7	4
Hp272	7	7	5
Hp273	8	7	6
Hp274	7	6	5
Hp275	8	8	5
Hp276	8	6	5
Hp277	8	7	5
Hp278	7	6	4
Hp279	7	7	5
Hp280	6	5	4
Hp281	6	5	5
Hp282	6	5	3
Hp283	6	5	3
Hp284	4	4	3
Hp285	6	5	4
Hp286	4	4	3
Hp287	3	3	2
Hp288	11	9	9
Hp289	7	6	5
Hp290	14	13	12
Hp291	13	11	10
Hp292	8	7	5
Hp293	6	6	5
Hp294	11	10	8
Hp295	7	7	4
Hp296	6	6	4
Hp297	5	5	4
Hp298	6	6	5
Hp299	6	6	4
Hp300	8	7	5
Hp301	7	6	4
Hp302	4	4	3
Hp303	4	4	3
Hp304	4	3	2
